# Supplementary material for: Exploring the Optoelectronic Properties of D-A and A-D-A 2,2′-bi[3,2-b]thienothiophene Derivatives
Source: Molecules. 2022 Dec 2;27(23):8463. doi: 10.3390/molecules27238463 (PMC9739722; doi:10.3390/molecules27238463)
Supplement: Supplementary file 1 [file molecules-27-08463-s001.zip]

Archive with 1 entries (1 files):
- molecules-2047120-supplementary.pdf
